# Supplementary material for: Weissella viridescens Attenuates Hepatic Injury, Oxidative Stress, and Inflammation in a Rat Model of High-Fat Diet-Induced MASLD
Source: Nutrients. 2025 May 5;17(9):1585. doi: 10.3390/nu17091585 (PMC12073722; doi:10.3390/nu17091585)
Supplement: Supplementary file 1 [file nutrients-17-01585-s001.zip]

Archive with 3 entries (3 files):
- Figure S1 Wv2365 attenuates weight gain, increases food intake efficiency, and reduces fat accumulation in MASLD rats.pdf
- Figure S2 GSEA of inflammatory pathways activated in the HFD group compared to NC.pdf
- Figure S3 Volcano plot showing differential serum metabolites between NC and HFD groups.pdf
